# Supplementary material for: Complexities in Case Definition of SARS-CoV-2 Reinfection: Clinical Evidence and Implications in COVID-19 Surveillance and Diagnosis
Source: Pathogens. 2021 Sep 29;10(10):1262. doi: 10.3390/pathogens10101262 (PMC8540172; doi:10.3390/pathogens10101262)
Supplement: Supplementary file 1 [file pathogens-10-01262-s001.zip]

Archive with 1 entries (1 files):
- pathogens-1296085-supplementary.pdf
